# Supplementary material for: A Clinical Prediction Model of Overall Survival for Patients with Cervical Cancer Aged 25–69 Years
Source: Medicina (Kaunas). 2023 Mar 17;59(3):600. doi: 10.3390/medicina59030600 (PMC10052094; doi:10.3390/medicina59030600)
Supplement: Supplementary file 1 [file medicina-59-00600-s001.zip]

Archive with 1 entries (1 files):
- medicina-2115289-supplementary.pdf
